# Supplementary material for: NTRK2 expression in gastrointestinal stromal tumors with a special emphasis on the clinicopathological and prognostic impacts
Source: Sci Rep. 2024 Jan 8;14:768. doi: 10.1038/s41598-024-51211-7 (PMC10774370; doi:10.1038/s41598-024-51211-7)
Supplement: Supplementary file 1 — Supplementary Table 1. [file 41598_2024_51211_MOESM1_ESM.xlsx]

## Sheet: Supplementary Table 1
Supplementary Table 1. Antibodies used in this study.
Antibody	Host	Clonality	Antigen retrieval	Buffer	Dilution	Source
Pan Trk(EPR17341)	Rabbit	Monoclonal	98°C 30min	Tris EDTA	1:250	Abcam
TrkA (12G8) #2510	Rabbit	Monoclonal	98°C 30min	Citrate Buffer	1:250	Cell Signaling Technlogy
TrkB (80G2) #4607	Rabbit	Monoclonal	98°C 30min	Citrate Buffer	1:250	Cell Signaling Technlogy
TrkC (C44H5) #3376	Rabbit	Monoclonal	98°C 30min	Citrate Buffer	1:250	Cell Signaling Technlogy
c-kit(CD117 antibody)	Mouse	Monoclonal	121°C 30min	Citrate Buffer	1:200	DAKO Japan Corp
DOG1 (K9)	Mouse	Monoclonal	100°C, 30min	Tris EDTA	1:50	Leica
