# Supplementary material for: NTRK2 expression in gastrointestinal stromal tumors with a special emphasis on the clinicopathological and prognostic impacts
Source: Sci Rep. 2024 Jan 8;14:768. doi: 10.1038/s41598-024-51211-7 (PMC10774370; doi:10.1038/s41598-024-51211-7)
Supplement: Supplementary file 2 — Supplementary Table 2. [file 41598_2024_51211_MOESM2_ESM.xlsx]

## Sheet: Supplementary table 2
Supplementary Table 2. Probe set for mRNA imbalance analysis
CODESET DETAILS
Customer Identifier	Accession	Position	Target Sequence	Tm CP	Tm RP	HUGO Gene	NSID
AKT2_5 side	NM_001626.5	207-306	CGGTGACAGACTGTGCCCTGTCCACGGTGCCTCCTGCATGTCCTGCTGCCCTGAGCTGTCCCGAGCTAGGTGACAGCGTACCACGCTGCCACCATGAATG	92	92	AKT2	NM_001626.5:206
AKT2_3 side	NM_001626.5	677-776	CCCCAGTGACTCCTCCACGACTGAGGAGATGGAAGTGGCGGTCAGCAAGGCACGGGCTAAAGTGACCATGAATGACTTCGACTATCTCAAACTCCTTGGC	92	84	AKT2	NM_001626.5:676
ALK_x27	C_ALK_x27.1	1-100	GTGCTGCTATGGGAAATCTTTTCTCTTGGATATATGCCATACCCCAGCAAAAGCAACCAGGAAGTTCTGGAGTTTGTCACCAGTGGAGGCCGGATGGACC	77	87	ALK_x27	C_ALK_x27.1:0
ALK_x5_x6	C_ALK_x5_x6.1	1-100	CCGCAGCTTGTCTGCAGTGGACTTCTTTGCCCTGAAGAACTGCAGTGAAGGAACATCCCCAGGCTCCAAGATGGCCCTGCAGAGCTCCTTCACTTGTTGG	82	87	ALK_x5_x6	C_ALK_x5_x6.1:0
BRAFex16	RTK_Ang_031.1	1-100	AATTGATGACTGGACAGTTACCTTATTCAAACATCAACAACAGGGACCAGATAATTTTTATGGTGGGACGAGGATACCTGTCTCCAGATCTCAGTAAGGT	81	79	BRAF	RTK_Ang_031.1:0
BRAFex3	RTK_Ang_032.1	1-100	CACAAAAACCTATCGTTAGAGTCTTCCTGCCCAACAAACAGAGGACAGTGGTACCTGCAAGGTGTGGAGTTACAGTCCGAGACAGTCTAAAGAAAGCACT	83	84	BRAF	RTK_Ang_032.1:0
CCNB3 5p	NM_033031.2	151-250	GTGCCTAAGAAATCTCAGTCCAGCAAAATTGTGCCCAGTCATCATGACCCATCTGAAAAGACGGGGGAGAATTGCCAAACGAAGATATCTCCATCTTCAC	84	84	CCNB3	NM_033031.2:150
CCNB3 3p	NM_033031.2	4258-4357	GAGATTTTGAACTGTGATTGTGAGGCTCAGGGCCTGGTACTCTAGCAGCAGCCACAGGGCTAAGCATGCATGTTAACAGGGTATATTTATTCTATGTTCG	86	77	CCNB3	NM_033031.2:4257
CD74 ex5 side Ex2 3	NM_001025158.2	443-542	CAGAACCTGCAGCTGGAGAACCTGCGCATGAAGCTTCCCAAGCCTCCCAAGCCTGTGAGCAAGATGCGCATGGCCACCCCGCTGCTGATGCAGGCGCTGC	92	92	CD74	NM_001025158.2:442
CD74 ex3 side	NM_001025158.2	786-885	CATCTCCCACCCTGTACCTCATCCCATGAGACCCTGGTGCCTGGCTCTTTCGTCACCCTTGGACAAGACAAACCAAGTCGGAACAGCAGATAACAATGCA	88	87	CD74	NM_001025158.2:785
CSF1Rex18	RTK_Ang_042.1	21-120	AATGACTCCAACTACATTGTCAAGGGCAATGCCCGCCTGCCTGTGAAGTGGATGGCCCCAGAGAGCATCTTTGACTGTGT	86	84	CSF1R	RTK_Ang_042.1:20
CSF1Rex6	RTK_Ang_044.1	24-123	CCACCTCCATGTTCTTCCGGGTGGTAGAGAGTGCCTACTTGAACTTGAGCTCTGAGCAGAACCTCATCCAGGAGGTG	81	83	CSF1R	RTK_Ang_044.1:23
DUX4 3p	NM_001306068.1	1447-1546	CGCGGAGAACTGCCTTTCTTTCCTGGGCATCCCGGGGATCCCAGAGCCGGCCCAGGTACCAGCAGACCTGCGCGCAGTGCGCACCCCGGCTGACGTGCAA	84	89	DUX4	NM_001306068.1:1446
EGFRex2	RTK_Ang_059.1	3-102	TTGGAAATTACCTATGTGCAGAGGAATTATGATCTTTCCTTCTTAAAGACCATCCAGGAGGTGGCTGGTTATGACAACCCCCACGTGTGCCGCCTGCT	71	84	EGFR	RTK_Ang_059.1:2
EGFRex21	RTK_Ang_060.1	1-100	CCAAACTGCTGGGTGCGGAAGAGAAAGAATACCATGCAGAAGGAGGCAAAGTGCCTATCAAGTGGATGGCATTGGAATCAATTTTACACAGAATCTATAC	85	77	EGFR	RTK_Ang_060.1:0
ERBB2ex21	RTK_Ang_119.1	5-104	GCTGCTGGACATTGACGAGACAGAGTACCATGCAGATGGGGGCAAGGTGCCCATCAAGTGGATGGCGCTGGAGTCCATTCTCCGCCGGCGGTTCAC	89	89	ERBB2	RTK_Ang_119.1:4
ERBB2ex4	RTK_Ang_120.1	3-102	ACAACCAGCTGGCTCTCACACTGATAGACACCAACCGCTCTCGGGCCTGCCACCCCTGTTCTCCGATGTGTAAGGGCTCCCGCTGCTGGGGAGAGAGT	90	91	ERBB2	RTK_Ang_120.1:2
ERBB4ex20	RTK_Ang_126.1	1-100	ATAACATTGGATCACAACTGCTGCTTAACTGGTGTGTCCAGATAGCTAAGGGAATGATGTACCTGGAAGAAAGACGACTCGTTCATCGGGATTTGGCAGC	82	85	ERBB4	RTK_Ang_126.1:0
ERBB4ex3	RTK_Ang_128.1	4-103	AGATGGAAACTTTGGACTTCAAGAACTTGGATTAAAGAACTTGACAGAAATCCTAAATGGTGGAGTCTATGTAGACCAGAACAAATTCCTTTGTTAT	78	80	ERBB4	RTK_Ang_128.1:3
FGFR1 ex3 side 3 UTR Ex18	NM_001174063.1	3949-4048	TACCAGAGGATGGTGAGGCGAAGGCCAGGTTGGGGGCAGTGTTGTGGCCCTGGGGCCCAGCCCCAAACTGGGGGCTCTGTATATAGCTATGAAGAAAACA	92	93	FGFR1	NM_001174063.1:3948
FGFR1ex13	RTK_Ang_138.1	21-120	CGAGGCATGGAGTATCTGGCCTCCAAGAAGTGCATACACCGAGACCTGGCAGCCAGGAATGTCCTGGTGACAGAGGACAA	87	91	FGFR1	RTK_Ang_138.1:20
FGFR1ex4	RTK_Ang_140.1	1-100	CTCCTCTTCAGAGGAGAAAGAAACAGATAACACCAAACCAAACCGTATGCCCGTAGCTCCATATTGGACATCCCCAGAAAAGATGGAAAAGAAATTGCAT	84	83	FGFR1	RTK_Ang_140.1:0
FGFR2 ex3 side Ex18 3 UTR Ex18	NM_001144914.1	2236-2335	TGCCTTCCTCAGTATCCACACATAAACGGCAGTGTTAAAACATGAATGACTGTGTCTGCCTGTCCCCAAACAGGACAGCACTGGGAACCTAGCTACACTG	81	92	FGFR2	NM_001144914.1:2235
FGFR2ex12	RTK_Ang_141.1	1-100	TGGGAAACACAAGAATATCATAAATCTTCTTGGAGCCTGCACACAGGATGGGCCTCTCTATGTCATAGTTGAGTATGCCTCTAAAGGCAACCTCCGAGAA	84	84	FGFR2	RTK_Ang_141.1:0
FGFR2ex2	RTK_Ang_143.1	1-100	GGCCCGGCCCTCCTTCAGTTTAGTTGAGGATACCACATTAGAGCCAGAAGAGCCACCAACCAAATACCAAATCTCTCAACCAGAAGTGTACGTGGCTGCG	85	84	FGFR2	RTK_Ang_143.1:0
FOSB 3p	NM_006732.2	3252-3351	GCCTCGGCCTAGGTCACGTTGGCCCTCAAAGCGAGCCGTTGAATTGGAAACTGCTTCTAGAAACTCTGGCTCAGCCTGTCTCGGGCTGACCCTTTTCTGA	87	85	FOSB	NM_006732.2:3251
FOSB 5p	NM_006732.2	366-465	GGGGCCTGGGCACCGCAGGAAGACTGCACAGAAACTTTGCCATTGTTGGAACGGGACGTTGCTCCTTCCCCGAGCTTCCCCGGACAGCGTACTTTGAGGA	85	85	FOSB	NM_006732.2:365
JAK3ex2	RTK_Ang_205.1	2-101	GGGGACCACTTGGCTGAGGACCTGTGCGTGCAGGCTGCCAAGGCCAGCGGCATCCTGCCTGTGTACCACTCCCTCTTTGCTCTGGCCACGGAGGACCTG	90	88	JAK3	RTK_Ang_205.1:1
JAK3ex23	RTK_Ang_370.1	11-110	GGGCCAGAGGCTGCCGGCGCCTCCTGCCTGCCCTGCTGAGGTTCACGAGCTCATGAAGCTGTGCTGGGCCCCTAGCCCACAGGACCGGCC	90	91	JAK3	RTK_Ang_370.1:10
KITex1	RTK_Ang_213.1	10-109	TTTTCTCTGCGTTCTGCTCCTACTGCTTCGCGTCCAGACAGGCTCTTCTCAACCATCTGTGAGTCCAGGGGAACCGTCTCCACCATCCATC	80	84	KIT	RTK_Ang_213.1:9
KITex16	RTK_Ang_215.1	1-100	GCTTTTCTTACCAGGTGGCAAAGGGCATGGCTTTCCTCGCCTCCAAGAATTGTATTCACAGAGACTTGGCAGCCAGAAATATCCTCCTTACTCATGGTCG	83	81	KIT	RTK_Ang_215.1:0
DUX4 5p	XM_017030339.1	1-100	GAGGTGCACGGGAGCCCGCCGGCCTCTCTCTGCCCGCGTCCGTCCGTGAAATTCCGGCCGGGGCTCACCGCGATGGCCCTCCCGACACCCTCGGACAGCA	92	92	LOC107987490	XM_017030339.1:0
MERTKex17	RTK_Ang_242.1	1-100	TCGCCATAGAAAGTCTTGCAGACCGAGTCTACACAAGTAAAAGTGATGTGTGGGCATTTGGCGTGACCATGTGGGAAATAGCTACGCGGGGAATGACTCC	82	86	MERTK	RTK_Ang_242.1:0
MERTKex2	RTK_Ang_243.1	1-100	ACACAGTTTTATCCAGATGATGAAGTTACAGCAATAATCGCTTCCTTCAGCATAACCAGTGTGCAGCGTTCAGACAATGGGTCGTATATCTGTAAGATGA	74	80	MERTK	RTK_Ang_243.1:0
MET ex14 skipping ex14	NM_000245.2	3088-3187	ATTAGTTCGCTACGATGCAAGAGTACACACTCCTCATTTGGATAGGCTTGTAAGTGCCCGAAGTGTAAGCCCAACTACAGAAATGGTTTCAAATGAATCT	79	81	MET	NM_000245.2:3087
METex17	RTK_Ang_244.1	1-100	CATACATGAAACATGGAGATCTTCGAAATTTCATTCGAAATGAGACTCATAATCCAACTGTAAAAGATCTTATTGGCTTTGGTCTTCAAGTAGCCAAAGG	74	76	MET	RTK_Ang_244.1:0
METex3	RTK_Ang_247.1	1-100	GAGACCTCACCATAGCTAATCTTGGGACATCAGAGGGTCGCTTCATGCAGGTTGTGGTTTCTCGATCAGGACCATCAACCCCTCATGTGAATTTTCTCCT	85	76	MET	RTK_Ang_247.1:0
NRG1 ex5 side Ex3 4	NM_001159995.1	377-476	AAATTAGGAAATGACAGTGCCTCTGCCAATATCACCATCGTGGAATCAAACGAGATCATCACTGGTATGCCAGCCTCAACTGAAGGAGCATATGTGTCTT	81	84	NRG1	NM_001159995.1:376
NRG1 ex3 side Ex9 10	NM_001159995.1	912-1011	AGCTGGTGAATCAATACGTATCTAAAAACGTCATCTCCAGTGAGCATATTGTTGAGAGAGAAGCAGAGACATCCTTTTCCACCAGTCACTATACTTCCAC	78	82	NRG1	NM_001159995.1:911
NRG2 ex3 side Ex7 8	NM_001184935.1	1742-1841	GGCCACCGCGCCACCCTATCACGATTCCGTGGACTCCCTTCGCGACTCCCCACACAGCGAGAGGTACGTGTCGGCCCTGACCACGCCCGCGCGCCTCTCG	90	92	NRG2	NM_001184935.1:1741
NRG2 ex5 side Ex1	NM_001184935.1	547-646	TCGGTGTGTCGCTCGCCTGCTACTCGCCCAGCCTCAAGTCAGTGCAGGACCAGGCGTACAAGGCACCCGTGGTGGTGGAGGGCAAGGTACAGGGGCTGGT	91	92	NRG2	NM_001184935.1:546
NTRK1ex1-2	RTK_Ang_256.1	20-119	ACCTGCCCGGCGCAGAGAACCTGACTGAGCTCTACATCGAGAACCAGCAGCATCTGCAGCATCTGGAGCTCCGTGATCTGA	90	87	NTRK1	RTK_Ang_256.1:19
NTRK1ex14	RTK_Ang_257.1	2-101	TGGTGATTTTGGCATGAGCAGGGATATCTACAGCACCGACTATTACCGTGTGGGAGGCCGCACCATGCTGCCCATTCGCTGGATGCCGCCCGAGAGCAT	83	85	NTRK1	RTK_Ang_257.1:1
NTRK2_ex3	NM_001007097.2	28-127	CTCTGCGTCAGCCCTCACGTCACTTCGCCAGCAGTAGCAGAGGCGGCGGCGGCGGCTCCCGGAATTGGGTTGGAGCAGGAGCCTCGCTGGCTGCTTCGCT	92	92	NTRK2	NM_001007097.2:27
NTRK2ex15-16	RTK_Ang2_024.1	43-142	GCCCACGGAACTGACGCAGTCGCAGATGCTGCATATAGCCCAGCAGATCGCCGCGGGCATGGTCTACCTGGCGTCCCAGCACTTCGTGCACCGCGATTTG	85	86	NTRK2	RTK_Ang2_024.1:42
NTRK2ex1	RTK_Ang_260.1	1-100	TTTCCGAGATTGGAGCCTAACAGTGTAGATCCTGAGAACATCACCGAAATTTTCATCGCAAACCAGAAAAGGTTAGAAATCATCAACGAAGATGATGTTG	82	75	NTRK2	RTK_Ang_260.1:0
NTRK2ex14	RTK_Ang_261.1	29-128	GGGACCTCAACAAGTTCCTCAGGGCACACGGCCCTGATGCCGTGCTGATGGCTGAGGGCAACCCGCCCACGG	90	91	NTRK2	RTK_Ang_261.1:28
NTRK3ex16-17	RTK_Ang2_025.1	225-324	CAAGGGTGAGCTGGGGCTCTCCCAAATGCTCCACATTGCCAGTCAGATCGCCTCGGGTATGGTGTACCTGGCCTCCCAGCACTTTGTGCACCGAGACCTG	84	85	NTRK3	RTK_Ang2_025.1:224
NTRK3ex17	RTK_Ang_265.1	1-100	TTGGGGACTTCGGCATGTCCAGAGATGTCTACAGCACGGATTATTACAGGGTGGGAGGACACACCATGCTCCCCATTCGCTGGATGCCTCCTGAAAGCAT	82	84	NTRK3	RTK_Ang_265.1:0
NTRK3ex3	RTK_Ang_266.1	1-100	GGGAACGCCAGTATCAACATCACGGACATCTCAAGGAATATCACTTCCATACACATAGAGAACTGGCGCAGTCTTCACACGCTCAACGCCGTGGACATGG	83	86	NTRK3	RTK_Ang_266.1:0
PDGFRA ex5 side 5 UTR Ex1	NM_006206.4	121-220	TACTTAGAGCAAATGATTAGTTTTAGAAGGATGGACTATAACATTGAATCAATTACAAAACGCGGTTTTTGAGCCCATTACTGTTGGAGCTACAGGGAGA	74	80	PDGFRA	NM_006206.4:120
PDGFRAex17	RTK_Ang_269.1	1-100	AGCTTCACCTATCAAGTTGCCCGAGGAATGGAGTTTTTGGCTTCAAAAAATTGTGTCCACCGTGATCTGGCTGCTCGCAACGTCCTCCTGGCACAAGGAA	78	86	PDGFRA	RTK_Ang_269.1:0
PDGFRAex5	RTK_Ang_271.1	1-100	TTTTTAACAATGAGGTGGTTGACCTTCAATGGACTTACCCTGGAGAAGTGAAAGGCAAAGGCATCACAATGCTGGAAGAAATCAAAGTCCCATCCATCAA	79	85	PDGFRA	RTK_Ang_271.1:0
PDGFRBex17	RTK_Ang_273.1	1-100	GCTTCAGCTACCAGGTGGCCAATGGCATGGAGTTTCTGGCCTCCAAGAACTGCGTCCACAGAGACCTGGCGGCTAGGAACGTGCTCATCTGTGAAGGCAA	90	90	PDGFRB	RTK_Ang_273.1:0
PDGFRBex4	RTK_Ang_275.1	1-100	TGGGGACAGGGAGGTGGATTCTGATGCCTACTATGTCTACAGACTCCAGGTGTCATCCATCAACGTCTCTGTGAACGCAGTGCAGACTGTGGTCCGCCAG	85	86	PDGFRB	RTK_Ang_275.1:0
PGK	NM_000291.2	1031-1130	GCAAGAAGTATGCTGAGGCTGTCACTCGGGCTAAGCAGATTGTGTGGAATGGTCCTGTGGGGGTATTTGAATGGGAAGCTTTTGCCCGGGGAACCAAAGC	83	82	PGK1	NM_000291.2:1030
PLAG1 3p	NM_001114635.1	2427-2526	ATTGTTGGCCCACGGTTAGTCCATAATCTAGAGCCATTGTGGAACTGCAGCCATGAGGTGTGTTTATCCCACAGTGGATTGACTCAGCCTCTGTGGGTGA	82	84	PLAG1	NM_001114635.1:2426
PLAG1 5p	NM_002655.2	27-126	CGCATACACTACAATGGCTGCTGGAAAGAGGCGTAAGGAAACAATTTCCAGGCCCGCCGCGTCCAGCCCGAAATATGAGAAAAAAATTATTAGAAATTCC	85	81	PLAG1	NM_002655.2:26
RETex14	RTK_Ang_292.1	1-100	CATTTGCCTGGCAGATCTCACAGGGGATGCAGTATCTGGCCGAGATGAAGCTCGTTCATCGGGACTTGGCAGCCAGAAACATCCTGGTAGCTGAGGGGCG	85	85	RET	RTK_Ang_292.1:0
RETex5	RTK_Ang_295.1	25-124	CGTGCGGGCGACCGTACATGACTATAGGCTGGTTCTCAACCGGAACCTCTCCATCTCGGAGAACCGCACCATGCAG	82	85	RET	RTK_Ang_295.1:24
ROS ex31 32 ex31 32	NM_002944.2	5419-5518	CTCACTTCCAGAAAGCTTTAAGACAAAAGCTGGAGTCCCAAATAAACCAGGCATTCCCAAATTACTAGAAGGGAGTAAAAATTCAATACAGTGGGAGAAA	82	80	ROS1	NM_002944.2:5418
ROS ex33 34 ex33 34	NM_002944.2	5677-5776	TCAGTTCAGAGTAGTAGCTGCAAATAATCTAGGGTTTGGTGAATATAGTGGAATCAGTGAGAATATTATATTAGTTGGAGATGATTTTTGGATACCAGAA	77	71	ROS1	NM_002944.2:5676
ROS ex34 35 ex34 35	NM_002944.2	5827-5926	CCCACTGACCTTTGTCTGGCATAGAAGATTAAAGAATCAAAAAAGTGCCAAGGAAGGGGTGACAGTGCTTATAAACGAAGACAAAGAGTTGGCTGAGCTG	80	89	ROS1	NM_002944.2:5826
ROS_x40	C_ROS_x40.1	1-100	GCTAGAAATTGCCTTGTTTCCGTGAAAGACTATACCAGTCCACGGATAGTGAAGATTGGAGACTTTGGACTCGCCAGAGACATCTATAAAAATGATTACT	75	74	ROS_x40	C_ROS_x40.1:0
ROS_x5_x6	C_ROS_x5_x6.1	1-100	TCATTCAGTGGAAATATGCACAACTTCTGGGAAGCTGGACTTATACTAAGACTGTGTCCAGACCGTCCTATGTGGTCAAGCCCCTGCACCCCTTCACTGA	75	88	ROS_x5_x6	C_ROS_x5_x6.1:0
TACC3 5p	NM_006342.1	154-253	AATACAGAAAATTGCGACTTCCTGTTTTCGCCACCAGAAGTTACCGGAAGATCGTCTGTTCTTCGTGTGTCACAGAAAGAAAATGTGCCACCCAAGAACC	78	81	TACC3	NM_006342.1:153
TACC3 3p	NM_006342.2	2568-2667	ATGCGCATCCAGTCGCTGGAGAAGACAGTGGAGCAGAAGACTAAAGAGAACGAGGAGCTGACCAGGATCTGCGACGACCTCATCTCCAAGATGGAGAAGA	87	87	TACC3	NM_006342.2:2567
TBP	NM_003194.3	26-125	CGCCGGCTGTTTAACTTCGCTTCCGCTGGCCCATAGTGATCTTTGCAGTGACCCAGCAGCATCACTGTTTCTTGGCGTGTGAAGATAACCCAAGGAATTG	79	78	TBP	NM_003194.3:25
TFE3 3p	NM_006521.4	2893-2992	GAGTCCTGCCTTCTTCCTTGAGGGGCAGTTTGGGAAGGTGATGGGTATTAGTGGGGGACTGAGTTCAGGTTACCAGAACCAGTACCTCAGTATTCTTTTT	83	79	TFE3	NM_006521.4:2892
TFE3 5p	NM_006521.5	98-197	CGGTCCGTTCTGGGCGGGGGATGACTCACAGCCCATCCCATCTCCCCGACGCCGCCCGCCCGCGCAGTGCTAGCTCCATGGCTTAGCGGAGGAGGCGGCG	92	92	TFE3	NM_006521.5:97
USP6 5p	NM_004505.2	1899-1998	TTCGGCGGGAGATGACACGAACGAGCAAGTGGATGGAAATGCTGGGAGAATGGGAGACATATAAGCACAGTAGCAAACTCATAGATCGAGTGTACAAGGG	86	85	USP6	NM_004505.2:1898
USP6 3p	NM_004505.2	5072-5171	CCCCAGGGGGATGAGCTCTCCAAGCCCAGGATTCTGGCAAGAGAGGTGAAGAAAGTGGATGCGCAGAGTTCGGCTGGAAAAGAGGACATGCTCCTAAGCA	84	85	USP6	NM_004505.2:5071
USP6 5p UTR	NM_004505.2	531-630	GGTGAGTGTGACCTGCTCTCTTCCCTCCAGGCTGACTTGGGGACAGTGGCTATGGTATGGGCGGTGTTGGCCTCTGGGCAGCTACAGAGGAGGGTCATCC	92	92	USP6	NM_004505.2:530
