# Supplementary material for: NTRK2 expression in gastrointestinal stromal tumors with a special emphasis on the clinicopathological and prognostic impacts
Source: Sci Rep. 2024 Jan 8;14:768. doi: 10.1038/s41598-024-51211-7 (PMC10774370; doi:10.1038/s41598-024-51211-7)
Supplement: Supplementary file 3 — Supplementary Table 3. [file 41598_2024_51211_MOESM3_ESM.xlsx]

## Sheet: Supplementary table 3
Supplementary Table 3. Probe set for CNV analysis
CODESET DETAILS
Region Name	ProbeID	Genomic Coordinates	Target Sequence	Tm CP	Tm RP
AKT1	AKT1_2271.1:134	chr14:104771269-104771339_x000D_	TGAGCCCACCCTGCCTCCATGGCTCAGGGACTACAGGACCACAGCCTGCTGGCATCTGGCTGCAGACAGGACTCTCAATGACCCAGGATGAAGGGTGACT	88	87
AKT1	AKT1_12122.1:0	chr14:104781481-104781558_x000D_	AGCTCAGAGGACATGGGTCATGGGCATCCCAGCAGGCATTCTACTTTCCAGGGAGCCACGGGGGAGTTCTTTAATAGAGGTGAGCCACCAAGGCTCGACA	87	87
AKT1	AKT1_20653.1:0	chr14:104789517-104789601_x000D_	AGCTATCAAAGGAAGGAAAACTGCAGGCTGGAGGCCGAGTTCAGCCAGACCTGCGCCCTGGCCCAGGATTGATTTTTTAAAATTGTCAGCCTTCAAAAAT	88	86
AKT2	chr19_45434874.1:51	chr19:40237189-40237270_x000D_	GGATCTGACTGTTCCTCTCACAGTGGATACTTGGGTTGTTCCAGTTGGGGCTAGAGTAAGTCCTGCTGCTGAGTGAGGGGGACACTTTCTAAGGTGAGTG	85	85
AKT2	chr19_45447092.1:0	chr19:40249357-40249434_x000D_	AGCTGCCATGGGCAGGCCCTGCGCCAGTGCCTTCATGTTTACTTCCTCCTCTACACCACATGACAGCCAGGGAACTGAGCCCCACTGAGGGAGAGACACG	89	89
AKT2	chr19_45459748.1:5	chr19:40262011-40262105_x000D_	CCGGGGACCGTCTTATTCTATTTCTTGAACTGTACACTGGGATTGGGGCGAGTTTATTATCCAGGCATTTATCTGTGGCCTTTCATACTTTGGTAACAAG	84	82
AURKB	AURKB_1050.1:302	chr17:8205582-8205677_x000D_	AGCCCAGCAACTCCACACTGAAGGATATATCTTAATAAGATACCCTGATATGAGGGCAGTGTTCATTTGGAGTTCACTGGGGACATCTCTAATGCCCATC	83	87
AURKB	AURKB_3477.1:22	chr17:8207744-8207813_x000D_	GCCAGTTACCTGTGGGCTGGACATTGGAGCGGCTCATGAGGACAAGTGCAGATGGGGTGACAGGCTCTTTCCGGAGGACTCGCTGGGGCAGGGTGCTCAG	87	88
AURKB	AURKB_5725.1:107	chr17:8210062-8210146_x000D_	AGCATAACGGGGAAGAAAGTGCTTAAAGGATTGCTCATTGCAGGATCTCAAGTTTCCCAGCAGGAACTCGCCATGCGGGGTCATGGGGGCGCAGGGACGG	86	88
CCND3	CCND3_3610.1:55	chr6:41938101-41938185_x000D_	CAAGCCAGACAGGATGGCTCCAAATGATTCCAGAGGGATCAAGCCCTATCCTCACCTACCCAAGCCTACCTGCCAGTACTAGGTCTCGGGAGAAGGCTGG	87	87
CCND3	CCND3_52774.1:68	chr6:41987274-41987373_x000D_	GGCATTGTCCTAATACTTCAGTGATACCTTGGAAGGACCCCGATATTGCTTCCTATTGAGAGGTAGCAGCACTTCAGAAAAGACTGGGTGCTTATACAAG	86	85
CCND3	CCND3_106959.1:86	chr6:42041477-42041576_x000D_	AGGGCTTGTAACCCCAGGATGAAAATAGATGCCACATTTGAAGAGTCTCCAAGTTTGTGGTTCTATAGCAGACACCGCTTACAGAAAAGACAATGGAGCT	86	85
CCNE1	chr19_34996358_RC.1:5	chr19:29813618-29813715_x000D_	CCTTAAGGAGAGAAAAGAAAAGCAGTCAAAAAAAAATGTATTGAGACACCACCTATCATTACACTGAATGTTCCACTGATACTCTTGCTGAGGTCAGGCT	84	81
CCNE1	chr19_35000292_RC.1:11	chr19:29817556-29817649_x000D_	AGCTTCAGAGATGGAGAACATGTCGAGGGAATAAACCACACAGAGGTCCTAATACACAAAAATGCTGGAAATGCTCAGTGCTTTCATGAAGCGAACAGGA	85	85
CCNE1	chr19_35005140_RC.1:31	chr19:29822434-29822515_x000D_	AGCTCCCCGTCTCCCTTATAACCATGGCAAATGGAACCATCCACTTGACACAGTTCTCTATGTCGCACCACTGATACCCTGCAGTGAAGACATCGTGGGC	84	84
CDK4	chr12_56428620.1:0	chr12:57748575-57748664_x000D_	AGCTCGAAAGGCAGAGATTCGCTTGTGTGGGTTAAAAGTCAGCATTTCCTGAGGGGAGAGGCAAAGGTCAGAAAACCATGAAGAAAACAGACTTCTGCCC	85	85
CDK4	chr12_56430562.1:75	chr12:57750587-57750681_x000D_	GTATGGATGTGGTTTATGAACAAGCGATTTGGGGAATTCAAGGTAGTCCAGGGTATGTGGGTCCCATACTTTCGACGAAACATCTCTGCAAAGATACAGC	85	85
CDK4	chr12_56430792.1:64	chr12:57750808-57750895_x000D_	ACCATGAAACACAACTTGCTTGACTGAACACATGAAGCACATGACTTCTCAATTGCTACGGGCAATCACTCTCCTACTCCCAACCAGAACCCATTTTGGT	84	85
CDKN2A	CDKN2A_5304.1:315	chr9:21973370-21973469_x000D_	TAGTTAGGATTCTAAGCCAACATCATTTCCCCTTTTCTACATGTTCTTCTCCCGTCTCCATTAAAAATTGTCAAAACTATCCACTTTTCTTTTTCCTTTT	82	81
CDKN2A	CDKN2A_6269.1:167	chr9:21974187-21974286_x000D_	CGGCCGCTTCTGAATAATTTCGATCAAAATTTATATTCGATATTTATTCCAACATACACCACAGATTTCCACTGATAATCCCTCCTAGTAAGAAAGATAA	80	81
CDKN2A	CDKN2A_8075.1:4	chr9:21975830-21975929_x000D_	TCAAATACTGTCCTGTCTCCTTCACACTTCTCACATTTCTCTTTCCTACTGAAAATACCTTGCATTTTTCGTAATTATAAAGGGGGAAGGGAATATGAGT	83	81
GLI1	GLI1_12241.1:110	chr12:57460315-57460414_x000D_	AGACTGACAGAAGAAAAAAAGGGAAGAAAAAGAAGATACAGAGAAAGACACAAGTGAAAAATCTGGAGTTTCTAATGTCTCACCCCAGGCTCTCCCACCC	81	88
GLI1	GLI1_7258.1:104	chr12:57465304-57465403_x000D_	AAGGAGTGAACCCCAGCACCCACACCTCTTTACTTTTCTAGTACTGAAAACTTATATCCCTTGTCCTTCCTTCACCTTTCCCCTACAAAATCCACCACCC	86	86
GLI1	GLI1_1347.1:3	chr12:57471327-57471400_x000D_	TGCCCTGTGGAATGGGTGGGGGAATCAAAGTCCAGGCAAGGCCTGGGTTCTGAAGGAAGATAATCAGGGGGTGGCTGGGTATAGGGGCCTGACTGGAGAT	88	87
KDR	chr04_55645261.1:9	chr4:55084355-55084445_x000D_	AGAAAAAGGGAATGCCCATGAGGTTTGGAGACATGGGCTCATTCTAGAGATATCTAGGGGATAGAATCAACTAGGGTTGGCGAGTTTGGACAATAATTCA	85	83
KDR	chr04_55664991.1:10	chr4:55104082-55104176_x000D_	CCATGGAGTCTTCTAGGTCTTAAACGCAGCCCATCATCCCACTCTTCATGCAGCAGGTGCCTTATTGAGCAGTTAGTATATGCTGCTATGCTCTATGACT	85	85
KDR	chr04_55680840.1:77	chr4:55119993-55120092_x000D_	AAAAGGGAGCATGGGATCCTTGGGGATTTCAAATAACCTTGTTATCGAGGGTCGGTAAAAGGAAAATCTAATGGGAAATGTGTCTTAAACAAGTAAAGCT	86	81
KIT	chr04_55224985_RC.1:25	chr4:54664087-54664186_x000D_	AGCTGAAGCCACAACTACACTGCCCTCTTCCTTTAAGGTTCAGAAATTAATCTCAAATATTATCTCCTATGTGGATGCTCTTACTGATTCCTGATCTCTA	80	85
KIT	chr04_55259887_RC.1:0	chr4:54698964-54699063_x000D_	TATTCTACATAACGGCACAACCATAACAAGTTCCACAGTCAACTGGAATTTTCCTTCTCAGATCTCAAACAGTTTGAGGATGCATTGCAATTGATCAGCT	84	83
KIT	chr04_55289820_RC.1:35	chr4:54728932-54729025_x000D_	AGCTTCCTACGTGAATCCTCTGGTTCACTTCTGTTTACAGCAGGGCTTCACACACTCTCTGTAACGTTATTATGGAAATAATGAAGGCACAAACTGTGGC	83	85
MDM2	chr12_67498062_RC.1:39	chr12:68818064-68818147_x000D_	GCTAAGGCTCAACACGGATTGCCTGTGCTAAACCAAATGTGACAAAGAATTCCAAATGTAGGCCGGGTGTGGTTGCTCACATCTGTAATCCCAGCACTTT	85	84
MDM2	chr12_67504615_RC.1:0	chr12:68824568-68824667_x000D_	AAATATTCATATATACCTGTCTCACTAATTGCTCTCCTTCTAGATGAGGTAGATGGTCTAGAAACCAAATGTGAAGATGAAGGTTTCTCTTCCTGAAGCT	84	80
MDM2	chr12_67518166_RC.1:39	chr12:68838158-68838257_x000D_	AACAAGTGAAAACTCTTAAGTAAGAGGTATTTCCGTAACCATTTTGAGATTGCCTCACAAATGATGTTAAGACAGGAGCAATAAAGATAGACTATTCATT	81	80
MET	chr07_116135994_RC.1:8	chr7:116708712-116708799_x000D_	TGTTCTTCTGACAAACGGGGTCCCAAGGGTTGGCCATAGAAGGAAGAAGAGGGAAACAAGGAAGAAACAACCTGGCCTATGTAAGAAACAGTGATTTTCA	84	86
MET	chr07_116177027_RC.1:149	chr7:116749886-116749985_x000D_	ATATTGAGTCTTCCTATCCATGAGCATGGAATGTTTCTCCATTTGCTTGTGGTTTGTAGTTCTTGAAGAGGTCCTTTTCATCCCTTGTAAGTTGTATTCC	83	83
MET	chr07_116214262_RC.1:0	chr7:116786972-116787071_x000D_	ATGACCTATGACCTACTTACTCATTGAAAACAAACTCCCAGTCACCTCGTCTTATTCTCTAATAGTTCCCCTACCTCCTCACAGGAACTGAAACTCAGCT	84	84
MYC	chr08_128818435_RC.1:264	chr8:127737286-127737362_x000D_	GGCTGGGTGCGGAGATTCGCCCTGGTTTTTCCAAGTCAACGATTCCAGGAGAATCGGACACATCCTCGCCTCCCTTTTCCCCTGCCTGCGCCTACCCAAC	87	87
MYC	MYC_3077_RC.1:195	chr8:127739345-127739440_x000D_	TAAATCCCACCACTTCTCGGAAGTTAAGAGGGAAGCAATTCATTCACTCTCAGAGATCAATCCTCTCTTATCCTCATTCATACACTCCCTGCCACCCCGC	84	85
MYC	chr08_128821152_RC.1:76	chr8:127739800-127739893_x000D_	AGCTGGGTTATGGCATGGACAAGAAAAGTGCAACTTCCCAGGATAGGACATTGATGCCAATTCTTACCTAAGACTTAATGAGGCTTTGGACACACCCAAA	84	85
NTRK1	NTRK1_58158.1:42	chr1:156826067-156826151_x000D_	TGCTCCTTTTCCTTTCTCCTCAGGTGTCTTTAACATGAACTCATTCTGTGGAAAAGCAGTTGGCAGTGCCCACCCATCTGTGGGGGGCTGCGTCCTTAAC	84	88
NTRK1	NTRK1_19363.1:171	chr1:156864731-156864803_x000D_	AGCACTGGCCACACTCACAGGCGACTGAGCCGAGGAGTGAAATGGAAGGCATCTGGCGCCACGAAACGGAGACCACTCTTCACGATGGTGCTGGGGAGGG	87	87
NTRK1	NTRK1_9704.1:38	chr1:156874525-156874599_x000D_	CCTTCTTCTCCACCGGGTCTCCAGATGTGCTGTTAGTGTCTGTAGGGACACAGGGCAGGAGGGGTGAGCCTTGACACACACTGTAGCCTCCAGTAACCCC	87	88
NTRK2	NTRK2_326869.1:202	chr9:84696921-84697009_x000D_	TGGCCTTCAACCATCCTGTTCTGCCCAGAATGTGCCTTCCTCCCTTACCAAGTCCATATACAGGACTCTTGCTAGGACCTCATATTATGAGGGCAGTTTT	87	84
NTRK2	NTRK2_244757.1:102	chr9:84781133-84781232_x000D_	TTCAAAATGCCAGTTTCTCAAAACTCCTATCACCTTTCTTCTGACTGAACCACACAGTTACTTTGTACACATAAGGTTTGGACACCGGAACATACAAACA	83	84
NTRK2	NTRK2_59833.1:16	chr9:84966143-84966242_x000D_	CAGTAGGAAGTTCTATAGTACTAGGTAAGATCATACTTCCATGCCTCCATCAGCATAAAAAGAATTTCAGACGTTTTCTCTTAGTTGGATATCACAAGCT	82	81
NTRK3	NTRK3_52915.1:105	chr15:87929291-87929361_x000D_	CTGGTGGCCAGGTCTCGGTGCACAAAGTGCTGGGAGGCCAGGTACACCATACCCGAGGCGATCTGACTGGCAATGTGGAGCATTTGGGAGAGCCCCAGCT	88	87
NTRK3	NTRK3_197269.1:0	chr15:88071526-88071625_x000D_	AGCTGAGATAAGGAAAAAGGAACAGATATTTATTGTGCACCTATTATGGTTAGGCAGCATACTGCTTGATTTTATGAACATAATTTCAATCTGAGCAGTG	81	82
NTRK3	NTRK3_321800.1:8	chr15:88196065-88196164_x000D_	TGCATTGCATAAAGACTTATGAGGGCAATATTTTCGCCCATTAAAAGGGTAGATTTTCTCACTGCAACTCTGCCTCAGAGTTAATGCAGAAAAGTCGCTC	84	85
PDGFRA	PDGFRA_868094_RC.1:38	chr4:54229354-54229441_x000D_	AAAAATCATTTTTTCTTTTCCCTTACCTTCTCCTCCGATGTTATTCCGCAATGAATGTCCCACACATGGAGTAAAGAGCGTGCCCACGGCCTCCAATGAT	86	83
PDGFRA	PDGFRA_897345_RC.1:46	chr4:54258601-54258700_x000D_	CCTAGTTCTCTTTGTGTTTTGCACAACAGAAAATATTAACAGCATCATTTTAGTCAAACATGTCCCAGGTTAAAATTCAAGGTTCAAACAGTAAGACGCC	84	81
PDGFRA	PDGFRA_927215_RC.1:32	chr4:54288457-54288556_x000D_	ATAAGCGTTCAAGTGTTTTTCAATGTGTATGACTACTGGATCAACACAGACAAAATGAACTAGAAAAGCAAGGAGAAATTCTGAATCATTAAAACCCAGA	80	82
PDGFRB	PDGFRB_Hg19_5907.1:22	chr5:150119574-150119653_x000D_	CTGTTGGGGAGCAGAGACAAGAGATACACAGGCTCAGGGGTGGAAAAGTGGCAGGGCACCCTCTTCTACAGGACAAGGAGAGCCATGCTGGCCCTGGTAT	87	87
PDGFRB	PDGFRB_Hg19_22410.1:0	chr5:150136060-150136132_x000D_	AGCTCCAAGGCCCCAGGGATTCCTCTGGACTGCCTCTGTCAGTCCCGTTAGACCCCAGCCTCTGAGTCCTTCAGCAGTGCCATGTGTAGGCAGTAGGCAC	87	88
PDGFRB	PDGFRB_Hg19_41438.1:110	chr5:150155199-150155285_x000D_	GGAGGCCACTCACCCCAGAGCAGGGGAAAGGAGAAAACTGGCTCCTCCATCCCTGACATCACCCACAGTCTCCCAGCCTCCTCTCATCTTGTTTTGTTAA	87	88
PIK3CA	chr03_180415059_RC.1:64	chr3:179214641-179214740_x000D_	GTGCTTTGCTTTATCATACCTCACAGATATTGCATTTCCAACAAACTGAAGGTTTGTGGTGGTATCCCTATGTAAAGGAAGTCTCCTGGCACTATTTTTC	85	82
PIK3CA	chr03_180423834_RC.1:116	chr3:179223468-179223567_x000D_	TTTAGGCTTTTAAGAAAACACAGCATTCATACTCTCTTTGCTGGGTGAAAGTGGTCTAGTGAGGCTAAAAGAAATTGTTGGGAAAAGGACTTGTAAAAAC	82	83
PIK3CA	chr03_180432254_RC.1:125	chr3:179231909-179231996_x000D_	TATAAGGAACTCAAATCAGCAAGAAACAAAGAATCCCATCAAAAAGTGGGTTAAAGCAGGATGCAGTGGCTCAAGCCTGTAATCCCAGCACTTAGGGAGG	85	82
PTEN	chr10_89622208_RC.1:0	chr10:87872471-87872565_x000D_	AATGGGAAAAATACTGCACCAAGTGCCAAAAAAGTCCTGCATCCTTCTTCAGACTCAGTCTTTCACTAGCCATTAACAAGATACTGATTCCACTGGAGCT	84	84
PTEN	chr10_89665404_RC.1:2	chr10:87915674-87915756_x000D_	TGTGGGGCTACTTAAGGGAGTGTAGTAGTGGGGCACTGACAGCACAGACCTCGGTATGTCTTTGTGAAGTCTGGCGGTCTTGGGGATTAAGAACTGGCAG	85	86
PTEN	chr10_89706072_RC.1:22	chr10:87956357-87956456_x000D_	CCTACTACTATTTCTATGTAATATCTAAAGCAGTATCAGCCATCACATAATTAATATGTTTGATAAAAGCATGCAGGCTACTCCAACATGGTCTTCTAAG	82	78
RB1	chr13_47791817_RC.1:16	chr13:48319696-48319793_x000D_	AGCTTCTGAATGAGAAGAGATAGCATGCGACCCAAAAATGTGATGGGGTCAATAGATAAAAAACCAGACCCAAACGAAAATTCGACCAAGTCACTCTTGA	82	85
RB1	chr13_47865397_RC.1:6	chr13:48393266-48393355_x000D_	TGGAATGCAGCCCAGTGGTCCCCCAGTTGAAGAAACAGAGTTAAGAAATGGGAGATGCCAAGGCAAACTAAAATTAGCAGGACAGAATACTAGAGAGAAG	83	83
RB1	chr13_47937600_RC.1:9	chr13:48465472-48465571_x000D_	CTATTCGGCCATCTTGCGTTGCTTAAGTCGTAAATAGATTTTCTTCACCCCGCCCCCATATTCTTATTATGTTACTTAAATAAGCAAATAGAGTTTCAAG	79	84
TERT	chr05_1310121.1:79	chr5:1257100-1257169_x000D_	GGCCCGTGGCCCATCGCATCTCGGCCTCCTCAGGGCTACCCAATCAAGCGACTACCCAAGGGTCCCCACATGGGTGGGGAAACTCAGCCGCCCTGCCCTG	88	88
TERT	chr05_1326984.1:133	chr5:1274017-1274091_x000D_	CAGGACGCTTGTCATTTACTACGGGACCTGCTAAGCCCCTGCGTCCCCAAGACAGGATGTGAGCAGGCACGTGACACACACTAACACGGACACAGGAGGC	88	87
TERT	chr05_1345084.1:4	chr5:1291985-1292060_x000D_	GCCGTTCGATGGGTAGGGACTTCCAGTCACGCAAGACGCAGCATTTCAAGCAACCTGCTGTAAACACCGCCGAGTTAGCAATTCTGCACTGTACACAGAA	85	85
TP53	TP53_2107.1:19	chr17:7670531-7670611_x000D_	GGCAGGATGAGAATGGAATCCTATGGCTTTCCAACCTAGGAAGGCAGGGGAGTAGGGCCAGGAAGGGGCTGAGGTCACTCACCTGGAGTGAGCCCTGCTC	87	88
TP53	TP53_8964.1:46	chr17:7677426-7677510_x000D_	TCGGACACTCCTCAGCCCTGCATTACAAACCCCTCACGAATGGCCCGTCTCGGCTTCTTTAATCTCATCTCTTAACAACCACTCCCTCTTCCCCAAAAGC	87	86
TP53	TP53_15472.1:165	chr17:7684038-7684137_x000D_	GTAAGATGGGTACTGTTTCTTCCTCCAACGTTTAAAGAGAGCAGAGAACAGAGGAGATAAATAGAAAATAGCACTAAGAGGTCAGGCATGGTGGCTCACA	84	85
VEGFA	chr06_43848162_RC.1:32	chr6:43772479-43772566_x000D_	CTCCTTTCCAGGGTTCAGGAAGGACTATTCCCATGCTGCCCGTGTCACAGCAAATTTCAAGCCATTTCTCCAAAAGGGTAAAGTGGGGCAATGACTCTTC	85	86
VEGFA	chr06_43853803_RC.1:17	chr6:43778114-43778194_x000D_	ATTCAAATCCTAGGTTCTTACCACTCCCCATCCCCTCCCCTTCTTTCATCCTCTCTAGGCTTCACCCTGACTCCTAGTAGATACCCGAAAGCAACCCCCT	84	85
VEGFA	chr06_43858873_RC.1:3	chr6:43783161-43783245_x000D_	GGAAATCCCCACAAAGTCTTGCCTCCCTGACTGACGCTTACCCTGACCCCCAGGGCCTCCCTCACTCTGAGCACAGGCCAAGTTGGTATAAAGAACATAA	88	88
