# Supplementary material for: NTRK2 expression in gastrointestinal stromal tumors with a special emphasis on the clinicopathological and prognostic impacts
Source: Sci Rep. 2024 Jan 8;14:768. doi: 10.1038/s41598-024-51211-7 (PMC10774370; doi:10.1038/s41598-024-51211-7)
Supplement: Supplementary file 4 — Supplementary Table 4. [file 41598_2024_51211_MOESM4_ESM.xlsx]

## Sheet: Supplementary table 4
Supplementary Table 4. mRNA imbalance analysis
GIST No.	1	5	6	14	16	27	37	38	40	51	59	67	76	80	84	87	96	102	104	110	114	122	128	2	3	41	42	50	56	89	121	129
AKT2_3 side	389	220	2151	1538	841	513	981	896	1261	1383	2018	168	1098	1509	192	1930	472	3093	2193	359	342	602	762	140	137	315	242	535	159	460	259	18
AKT2_5 side	180	107	440	578	364	169	446	402	355	681	686	209	450	570	178	766	223	737	649	99	91	140	202	52	38	89	51	148	65	252	231	7
ALK_x27	35	1	6	45	34	1	70	81	9	9	67	142	34	3	1	28	17	10	40	1	1	2	2	10	2	5	1	9	6	1	1	1
ALK_x5_x6	2	1	7	12	3	1	4	5	9	10	18	1	10	1	1	6	3	4	12	2	3	2	1	1	1	1	1	1	1	1	1	1
BRAFex16	87	72	548	538	154	83	496	216	394	224	604	202	222	334	38	915	134	971	614	110	100	173	185	25	22	40	38	104	29	78	41	6
BRAFex3	86	71	634	537	178	72	457	330	290	228	604	176	335	300	37	747	141	849	551	92	80	140	159	16	14	39	40	81	15	58	37	2
CCNB3 3p	66	1	10	61	44	4	136	96	6	7	57	152	35	8	3	42	15	16	56	2	1	1	4	7	1	5	2	8	4	4	2	1
CCNB3 5p	4	1	10	8	4	3	13	11	7	5	22	5	14	8	1	13	6	16	20	3	1	10	2	1	1	1	1	1	1	3	1	1
CD74 ex3 side	6472	1806	7139	10180	14053	3029	12511	9507	15860	6426	23084	3262	9906	2966	1801	24269	6515	21628	16797	1068	2538	3298	6857	1227	3140	5202	2246	20799	1010	3187	1618	376
CD74 ex5 side Ex2 3	3750	1610	7056	7284	8220	2589	10564	13379	15592	5424	19557	2614	16533	2431	798	18771	5156	23594	20693	967	2471	3226	6724	976	2413	4744	2094	18636	770	2765	1251	279
CSF1Rex18	389	75	266	492	812	143	505	299	553	466	901	156	545	102	265	844	488	697	1377	32	68	139	164	74	95	171	65	337	48	172	142	13
CSF1Rex6	137	41	163	245	341	87	238	158	301	208	454	46	180	62	73	488	211	433	708	20	59	89	114	30	57	91	58	192	14	96	36	4
DUX4 3p	4	1	1	2	1	1	4	3	1	1	5	4	4	1	1	1	1	1	2	1	1	1	1	1	1	1	1	3	1	2	4	1
DUX4 5p	7806	8	43	12199	10010	106	15395	27375	4	1468	8740	27523	4401	2	32	2071	1155	3	3437	2	1	1	1	2921	592	1236	409	1023	1257	2	8	20
EGFRex2	19	21	282	176	80	21	98	93	113	123	176	19	83	92	3	493	66	531	524	56	59	99	83	2	1	4	17	21	1	25	4	1
EGFRex21	83	43	748	450	158	54	197	269	361	253	369	45	184	234	29	1202	181	1203	1297	144	129	184	182	17	9	11	26	61	9	50	24	2
ERBB2ex21	13	18	97	97	42	12	92	41	58	45	174	5	17	61	17	31	96	92	181	3	11	20	9	15	4	3	7	4	16	4	9	3
ERBB2ex4	40	71	239	306	101	33	339	115	119	143	629	35	34	224	145	102	355	298	635	22	54	74	46	14	5	9	4	8	32	28	42	7
ERBB4ex20	1	17	38	16	1	1	11	16	44	1	3	3	2	4	1	6	24	60	4	12	7	2	25	4	1	2	1	15	4	1	2	1
ERBB4ex3	1	35	71	13	5	3	10	25	88	2	7	3	3	15	1	13	23	134	4	43	11	21	48	7	1	8	1	16	4	2	3	1
FGFR1 ex3 side 3 UTR Ex18	1279	1237	5329	5322	3028	1366	3976	1619	5440	8705	6868	662	3882	6428	1367	8067	2411	5938	8266	1281	1039	1380	1355	801	304	517	570	744	585	2630	1709	102
FGFR1ex13	361	351	2854	3055	1694	389	3120	1458	2662	3049	4109	301	2595	2711	180	4661	1187	4257	5905	655	648	960	851	447	101	199	300	593	132	749	284	27
FGFR1ex4	65	202	2087	1895	752	193	1951	283	2612	1546	2001	98	458	2280	34	3710	400	5236	2787	759	665	1275	930	240	43	106	228	633	44	522	152	7
FGFR2 ex3 side Ex18 3 UTR Ex18	79	3	180	345	327	89	1150	317	270	311	323	332	138	651	24	517	262	339	248	200	19	158	275	17	7	9	12	26	13	36	20	2
FGFR2ex12	25	13	208	376	483	91	2210	273	373	341	293	19	161	894	19	572	251	478	287	264	36	223	308	16	7	8	15	39	2	46	18	3
FGFR2ex2	12	10	307	330	388	92	2129	65	431	283	202	12	43	1055	12	431	149	563	189	403	34	258	435	11	4	1	13	32	8	47	19	2
FOSB 3p	160	1	125	266	469	9	151	113	162	36	166	123	27	58	244	597	189	269	2216	112	278	99	208	49	63	60	23	96	37	279	42	2
FOSB 5p	230	1	187	386	457	10	216	183	221	58	206	275	54	103	494	753	307	341	3020	124	364	85	236	60	79	91	35	118	50	424	74	3
JAK3ex2	121	18	215	270	424	23	200	1231	611	263	484	18	713	470	11	703	60	288	642	34	22	33	67	53	32	71	84	438	126	93	64	12
JAK3ex23	132	52	168	200	297	251	200	618	555	486	820	28	479	632	60	608	72	283	357	55	26	44	126	60	42	111	51	240	150	173	99	19
KITex1	2907	5332	25348	28522	11355	5826	24603	19375	18374	13661	27959	2754	32571	14758	494	41568	4518	50037	31674	6498	5292	15222	16711	2049	1074	3066	461	10109	1550	6749	3651	54
KITex16	1896	3229	16079	21810	8909	4250	17594	13890	13420	11452	19175	2463	25741	10499	279	30676	3734	39558	22253	3963	3583	10818	12257	1367	823	2319	333	7734	1178	4659	2552	43
MERTKex17	29	29	79	135	64	24	71	55	137	61	220	19	123	31	17	230	39	353	107	24	21	37	59	24	25	37	40	88	18	62	10	2
MERTKex2	12	7	169	89	57	13	60	34	93	59	172	10	68	44	8	254	44	459	123	30	34	50	83	19	14	15	28	104	7	93	13	2
METex17	1	1	5	6	6	3	6	2	10	2	16	3	3	5	3	11	17	14	23	1	4	5	9	1	1	1	2	2	1	2	1	1
MET ex14 skipping ex14	90	1	22	131	72	5	228	297	31	17	186	616	85	8	11	95	121	30	114	2	12	9	9	13	6	20	10	12	20	2	4	2
METex3	9	1	14	14	22	2	45	19	19	10	50	24	4	6	7	30	64	23	39	1	13	4	9	1	2	1	2	4	1	6	4	1
NRG1 ex3 side Ex9 10	46	1	10	102	50	5	208	177	19	15	114	387	57	4	4	69	47	33	57	2	3	3	4	8	9	8	4	30	16	1	1	1
NRG1 ex5 side Ex3 4	7	1	6	15	10	4	49	10	26	9	8	1	6	3	1	10	11	36	5	2	19	4	8	1	1	11	5	51	1	1	1	1
NRG2 ex3 side Ex7 8	35	14	56	48	65	11	24	40	44	26	49	6	52	13	7	27	20	30	41	4	11	7	8	4	35	16	11	43	12	21	9	1
NRG2 ex5 side Ex1	17	1	39	23	52	6	16	55	4	5	20	26	9	16	1	8	11	20	12	1	3	4	5	14	1	5	5	18	2	14	1	1
NTRK1ex1-2	3	3	3	2	1	2	6	1	2	2	4	1	2	1	1	4	1	6	2	1	1	2	1	1	1	2	1	1	1	1	1	1
NTRK1ex14	4	1	24	17	2	1	7	2	4	7	2	1	1	2	2	5	1	11	7	3	2	6	2	2	1	1	1	1	1	2	1	1
NTRK2_ex3	135	32	472	523	402	419	752	231	269	602	152	120	171	134	715	536	256	262	421	77	56	173	258	84	3	5	13	15	9	1	19	1
NTRK2ex1	172	154	4307	4031	1445	1012	4506	702	4495	2592	1671	105	635	1637	319	7016	1076	8311	3905	1826	908	3624	4075	143	12	1	102	113	2	9	19	1
NTRK2ex14	33	3	287	247	69	44	256	147	137	215	72	7	132	41	73	218	57	221	151	40	8	88	77	1	2	1	1	2	8	1	3	1
NTRK2ex15-16	107	9	769	626	248	75	602	460	299	252	139	224	205	77	99	340	73	493	241	77	34	195	120	30	15	13	5	9	10	7	3	1
NTRK3ex16-17	33	1	10	61	37	1	57	121	3	13	51	144	26	3	1	28	21	14	43	1	1	3	2	13	3	9	2	4	4	3	1	1
NTRK3ex17	3	1	10	7	7	1	5	1	4	8	5	2	3	2	2	5	1	15	11	2	2	3	5	1	1	1	1	2	1	1	2	1
NTRK3ex3	6	1	26	33	17	1	16	8	12	15	9	7	3	10	7	36	23	87	40	2	6	10	7	1	1	1	1	1	1	5	2	1
PDGFRA ex5 side 5 UTR Ex1	64	1	43	133	29	1	114	90	60	15	57	217	25	1	1	86	27	147	60	16	7	27	46	19	12	27	23	81	19	34	1	3
PDGFRAex17	109	27	1234	4077	546	174	1152	247	4390	936	357	46	106	137	364	1799	1008	2324	822	662	148	495	999	2794	273	1128	1901	3135	1248	1849	27	227
PDGFRAex5	50	19	1304	2997	365	107	848	157	3367	526	197	23	56	98	71	1298	491	2011	580	431	107	369	743	1909	164	739	1589	2829	546	841	10	81
PDGFRBex17	186	99	390	529	395	104	366	221	511	460	493	248	283	238	69	455	431	1469	1385	37	170	222	193	66	62	66	25	19	58	136	39	11
PDGFRBex4	35	20	164	211	135	31	197	67	206	173	183	62	64	104	8	224	105	745	460	14	75	117	116	20	12	19	9	11	10	42	12	2
PLAG1 3p	59	2	71	148	206	1	128	242	36	107	129	341	63	7	1	47	27	309	189	4	51	1	4	11	7	9	13	15	11	4	1	1
PLAG1 5p	39	1	16	70	77	2	77	183	8	22	45	186	21	1	2	15	5	69	36	2	13	1	4	7	4	12	4	8	12	3	1	1
RETex14	8	1	7	14	10	8	12	10	12	14	14	5	9	19	6	12	21	21	13	2	1	1	4	3	1	1	1	3	1	3	1	2
RETex5	1	1	8	7	5	1	19	8	7	4	12	3	3	2	2	11	16	17	11	1	1	1	3	1	1	1	1	1	1	1	3	1
ROS ex31 32 ex31 32	10	1	1	11	8	1	15	26	2	3	22	75	16	1	1	11	10	1	12	1	1	1	1	1	1	2	2	3	2	1	1	1
ROS ex33 34 ex33 34	1	1	2	2	2	3	2	2	1	1	2	6	5	4	1	2	2	4	1	1	1	1	1	2	1	1	1	1	1	1	1	1
ROS ex34 35 ex34 35	34	1	4	40	8	1	56	77	1	2	53	152	22	1	1	30	16	6	43	1	1	2	1	2	1	3	2	9	4	2	1	1
ROS_x40	39	2	10	62	32	3	124	170	8	6	84	235	47	1	6	43	19	8	39	1	1	2	3	5	3	9	1	10	15	6	3	1
ROS_x5_x6	6	1	1	2	2	1	6	4	2	1	2	1	2	1	1	1	3	2	3	1	3	1	1	1	1	1	1	1	1	3	1	1
TACC3 3p	23	12	32	34	33	12	40	24	51	38	63	18	48	93	23	37	18	49	46	11	7	6	24	3	5	13	4	11	6	44	15	1
TACC3 5p	109	7	28	149	82	7	247	487	32	23	174	632	96	93	4	52	36	74	69	6	3	4	19	14	9	16	13	31	13	23	9	1
TFE3 3p	308	194	1033	1065	484	302	478	232	560	519	1057	193	291	297	86	1038	296	719	612	77	74	92	188	104	72	115	98	129	80	225	60	15
TFE3 5p	60	7	36	85	111	8	104	90	29	48	56	84	36	41	7	59	24	45	69	4	4	17	11	14	5	11	1	9	7	10	6	1
USP6 3p	176	44	346	326	153	74	265	400	139	134	410	427	303	321	163	327	154	340	368	45	35	59	97	17	19	58	24	51	62	242	111	6
USP6 5p	20	2	4	17	22	3	31	50	2	6	25	76	16	4	2	7	5	5	20	1	2	1	1	2	1	3	1	7	2	1	3	1
USP6 5p UTR	338	9	61	807	264	24	634	1153	21	89	483	997	191	26	29	134	89	45	208	10	5	8	16	80	35	60	20	81	69	19	6	1
PGK	1378	2315	6104	6200	2455	2764	4710	1529	7107	4755	8593	1779	7021	6795	582	12218	1661	9119	9942	724	736	1440	2125	395	176	448	367	528	396	1286	559	36
TBP	22	21	173	178	57	11	206	79	124	93	219	17	113	124	6	248	34	252	201	36	32	73	55	6	4	10	13	32	13	32	10	1
