# Supplementary material for: NTRK2 expression in gastrointestinal stromal tumors with a special emphasis on the clinicopathological and prognostic impacts
Source: Sci Rep. 2024 Jan 8;14:768. doi: 10.1038/s41598-024-51211-7 (PMC10774370; doi:10.1038/s41598-024-51211-7)
Supplement: Supplementary file 5 — Supplementary Table 5. [file 41598_2024_51211_MOESM5_ESM.xlsx]

## Sheet: Table 3 Pan-trk➡NTRK2
Supplementary Table 5. IHC and genetic analysis of GIST with trkB expression.
GIST No.	1	5	6	14	16	27	37	38	40	51	58	59	67	76	80	84	87	96	102	104	110	114	122	128	130	2	3	41	42	50	56	89	121	129
mRNA exp
NTRK1 ex1-2	3	3	3	2	1	2	6	1	2	2		4	1	2	1	1	4	1	6	2	1	1	2	1		1	1	2	1	1	1	1	1	1
NTRK1 ex14	4	1	24	17	2	1	7	2	4	7		2	1	1	2	2	5	1	11	7	3	2	6	2		2	1	1	1	1	1	2	1	1
NTRK2 ex1	172	154	4307	4031	1445	1012	4506	702	4495	2592		1671	105	635	1637	319	7016	1076	8311	3905	1826	908	3624	4075		143	12	1	102	113	2	9	19	1
NTRK2 ex3	135	32	472	523	402	419	752	231	269	602		152	120	171	134	715	536	256	262	421	77	56	173	258		84	3	5	13	15	9	1	19	1
NTRK2 ex14	33	3	287	247	69	44	256	147	137	215	N/A	72	7	132	41	73	218	57	221	151	40	8	88	77	N/A	1	2	1	1	2	8	1	3	1
NTRK2 ex15-16	107	9	769	626	248	75	602	460	299	252		139	224	205	77	99	340	73	493	241	77	34	195	120		30	15	13	5	9	10	7	3	1
NTRK3 ex3	6	1	26	33	17	1	16	8	12	15		9	7	3	10	7	36	23	87	40	2	6	10	7		1	1	1	1	1	1	5	2	1
NTRK3 ex16-17	33	1	10	61	37	1	57	121	3	13		51	144	26	3	1	28	21	14	43	1	1	3	2		13	3	9	2	4	4	3	1	1
NTRK3 ex17	3	1	10	7	7	1	5	1	4	8		5	2	3	2	2	5	1	15	11	2	2	3	5		1	1	1	1	2	1	1	2	1
CNV analysis
NTRK1	1.4	1.6		1.1	1.2		1	0.8	0.8	1.3		1.4	0.8	2.3	1.4	1.3	1.8	0.7	1.1	0.9	1.1		0.9	1.4								1.1	1.4
NTRK2	1.1	1.4	N/A	1.1	1.2	N/A	1.4	1	1.7	1.1	N/A	1	1.1	1.2	0.6	1.1	1.3	0.9	1.1	1	1.2	N/A	1.2	1	N/A	N/A	N/A	N/A	N/A	N/A	N/A	0.7	1.1	N/A
NTRK3	0.8	0.8		0.6	1		0.7	0.6	0.9	0.6		0.7	0.6	1.1	0.6	0.8	0.8	0.7	0.7	0.8	0.6		0.5	0.6								0.7	0.6
KIT Mutation	exon11	exon9	exon11	exon11	exon11	exon11	exon9	exon11	N.A.	N.A.	exon13	exon11	exon11	N.A.	exon9	N.A.	exon9	exon9	exon11	exon11	exon11	N.A.	exon13	exon9	exon11
IHC
c-kit	+	+	+	+	+	+	+	+	+	+	+	+	+	+	+	+	+	+	+	+	+	+	+	+	+
Pan-trk	+	+	+	+	+	+	+	+	+	+	+	+	+	+	+	+	+	+	+	+	+	+	+	+	+	-	-	-	-	-	-	-	-	-
Trk A	-	-	-	-	-	-	-	-	-	-	-	-	-	-	-	-	-	-	-	-	-	-	-	-	-
Trk B	+	+	+	+	+	+	+	+	+	+	+	+	+	+	+	+	+	+	+	+	+	+	+	+	+	N/A	N/A	N/A	N/A	N/A	N/A	N/A	N/A	N/A
Trk C	-	-	-	-	-	-	-	-	-	-	-	-	-	-	-	-	-	-	-	-	-	-	-	-	-
N.A.: Analysis was not performed due to short of samples or inadequate sample quality.
