# Supplementary material for: NTRK2 expression in gastrointestinal stromal tumors with a special emphasis on the clinicopathological and prognostic impacts
Source: Sci Rep. 2024 Jan 8;14:768. doi: 10.1038/s41598-024-51211-7 (PMC10774370; doi:10.1038/s41598-024-51211-7)
Supplement: Supplementary file 6 — Supplementary Table 6. [file 41598_2024_51211_MOESM6_ESM.xlsx]

## Sheet: Supplememtary table 5
Supplementary Table 6. CNV analysis
GIST No.	1	5	14	16	37	38	40	51	59	67	76	80	84	87	96	102	104	110	122	128	89	121
AKT1	1.25167	0.945	0.948333	0.61	0.955	0.598333	0.478333	1.225	0.541667	0.536667	1.28833	0.608333	0.705	1.565	0.496667	0.813333	0.955	0.675	0.495	0.91	1.17667	1.21833
AKT2	1.38	1.42167	1.02833	1.37667	0.716667	0.581667	0.806667	1.20833	1.38167	0.931667	1.96333	1.17167	1.21667	1.695	0.826667	1.16333	0.961667	1.035	1.05833	1.315	0.93	1.82833
AURKB	1.11333	1.18167	1.07167	0.963333	0.643333	0.765	0.786667	1.06333	0.79	0.8	1.63	1.09833	1.115	1.365	0.801667	0.89	0.793333	1.08	0.546667	1.22	0.821667	1.00167
CCND3	0.813333	0.97	1.04167	0.828333	0.746667	1.06167	0.995	0.956667	1.03833	1.09833	1.33667	1.235	1.01667	1.33333	0.941667	1.11833	1.03833	0.986667	0.918333	0.695	0.956667	1.11
CCNE1	1.22833	1.16167	1.32667	1.51833	0.891667	1.74333	1.13833	1.13	1.26	1.48667	1.27167	1.06167	1.07	1.195	0.911667	1.145	1.1	0.975	1.36333	1.305	0.966667	1.69
CDK4	1.11167	1.045	1.165	1.35	1.13167	1.2	1.01333	0.93	1.26	1.41	1.155	1.215	0.553333	1.13833	1.12333	1.09	0.941667	0.783333	1.32167	1.40333	0.855	1.025
CDKN2A	1.035	1.095	1.02833	1.71167	1.16	0.903333	1.30667	0.95	0.845	0.738333	1.20667	0.116667	1	1.19	1.29667	1.02667	0.926667	1.095	0.821667	1.10833	0.676667	1.045
GLI1	1.17167	1.17167	1.08833	1.09167	0.88	0.815	0.738333	1.015	0.985	1.18333	1.46833	1.07167	0.565	1.39	0.666667	0.986667	0.811667	0.593333	0.786667	1.14833	0.89	1.09333
KDR	1.16	1.09667	1.23833	1.34167	1.03167	1.265	1.52	1.19167	1.03	1.47833	1.17833	1.31	1.45	1.01333	1.09833	1.00833	1.02667	0.748333	1.13167	0.948333	0.958333	1.12
KIT	1.42	1.795	1.39167	2.29833	1.40667	1.45	1.745	1.20167	1.195	2.33167	1.03167	1.52333	0.583333	1.445	1.645	1.52333	1.19167	0.836667	1.42333	0.976667	1.11167	1.31333
MDM2	1.04667	0.821667	1.095	1.30167	1.01833	0.856667	1.68167	0.861667	0.748333	1.18833	0.95	1.22167	1.425	0.993333	1.36333	1.14333	0.94	0.915	0.988333	1.12667	0.86	0.991667
MET	1.215	1.10667	0.868333	0.85	0.733333	0.83	0.885	0.896667	1.05833	1.19167	0.911667	1.02833	0.873333	1.04333	0.836667	1.20333	1.08667	0.656667	0.91	0.998333	0.83	1.02667
MYC	0.993333	1.05333	1.08	1.16	0.793333	0.961667	0.921667	0.955	0.605	1.14667	1.12167	1.41833	1.10833	1.255	0.976667	0.91	0.836667	1.195	0.803333	1.09167	1.2	1.67833
NTRK1	1.42167	1.585	1.085	1.17833	0.955	0.795	0.755	1.25333	1.375	0.806667	2.31333	1.44333	1.31833	1.805	0.723333	1.11333	0.916667	1.135	0.926667	1.42167	1.09833	1.40667
NTRK2	1.13833	1.37667	1.05333	1.20333	1.38833	1.00167	1.66667	1.085	1.04167	1.08833	1.16833	0.601667	1.12667	1.265	0.935	1.05167	1.02	1.15833	1.22333	1.02	0.731667	1.09833
NTRK3	0.836667	0.765	0.645	0.976667	0.673333	0.575	0.916667	0.615	0.661667	0.571667	1.07833	0.641667	0.803333	0.801667	0.713333	0.705	0.805	0.566667	0.493333	0.631667	0.701667	0.608333
PDGFRA	1.07667	1.12333	1.32667	1.635	1.30833	2.55833	1.20333	1.13167	1.03333	1.255	1.17833	1.00167	0.575	1.04667	0.981667	1.07833	0.986667	0.965	0.993333	1.17833	1.01333	1.14833
PDGFRB	1.54167	1.655	1.115	1.55167	0.691667	0.75	0.721667	0.631667	1.245	0.736667	1.995	1.07167	1.18667	1.67333	0.763333	1.085	0.895	0.953333	0.71	1.315	1.14333	0.628333
PIK3CA	1.13333	1.02333	1.09167	1.53667	0.97	0.935	1.065	0.873333	1.25	1.11333	0.981667	2.07	1.00333	1.09167	1.16667	0.843333	0.993333	1.40667	0.896667	0.918333	0.883333	1.395
PTEN	1.03167	0.996667	1.195	0.943333	1.07	0.806667	1.61833	0.843333	0.736667	1.48	0.615	1.12	0.976667	0.991667	1.35333	1.32833	1.02833	0.84	1.11833	1.01	0.863333	0.641667
RB1	1.13667	0.683333	1.19833	1.43667	0.561667	1.56333	1.40667	1.19667	1.04	1.51	0.74	1.22	1.08	1.46667	0.946667	1.19333	1.14167	0.74	1.14667	1.37167	0.903333	1.22333
TERT	1.23	2.05167	1.025	1.01	0.835	0.59	0.66	1.02833	0.813333	0.576667	2.35833	0.991667	1.30167	1.90333	0.446667	0.95	0.78	1.39833	0.513333	1.36833	1.44833	1.525
TP53	1.42167	1.26167	1.09833	1.095	0.903333	0.595	1.00333	1.00167	1.22833	0.95	1.81333	1.235	1.255	1.20833	0.995	1.04333	0.935	0.995	0.718333	1.18833	0.783333	1.18333
VEGFA	0.746667	1.76667	0.935	0.658333	0.888333	0.691667	0.688333	1.03333	0.871667	0.93	1.65	1.21667	0.981667	1.6	0.793333	1.22667	1.01667	0.786667	0.601667	0.86	0.78	1.01833
